# Supplementary material for: Isavuconazole for the Treatment of Invasive Fungal Disease in Hematology Patients: A Real-World Retrospective Study on Efficacy and Safety
Source: Microorganisms. 2025 Nov 25;13(12):2677. doi: 10.3390/microorganisms13122677 (PMC12735052; doi:10.3390/microorganisms13122677)
Supplement: Supplementary file 1 [file microorganisms-13-02677-s001.zip]

Archive with 5 entries (4 files):
- Supplementary File/
- Supplementary File/.DS_Store
- __MACOSX/Supplementary File/._.DS_Store
- Supplementary File/raw data.xlsx
- __MACOSX/Supplementary File/._raw data.xlsx
