# Supplementary material for: Isavuconazole for the Treatment of Invasive Fungal Disease in Hematology Patients: A Real-World Retrospective Study on Efficacy and Safety
Source: Microorganisms. 2025 Nov 25;13(12):2677. doi: 10.3390/microorganisms13122677 (PMC12735052; doi:10.3390/microorganisms13122677)
Supplement: Supplementary file 1 [file microorganisms-13-02677-s001.zip › Supplementary File/raw data.xlsx]

## Sheet: Sheet1
Patient	Group	Sex	Age	Primary disease	Treatment for primary hematological diseases	Status of haematological disease at IFD	Positive fungal culture	Species identified	Site of IFD	histopathologic and microbiological evidence	positive Galactomannan test results	host factor	characteristic findings on CT	Classification of IFD	Response to isavuconazole therapy	6th week treatment	12th week	Neutropenia	Duration of neutropenia	Combined bacterial infections	Combined viral infection	History of previous fungal infection	Antifungal prophylaxis	Type of prophylaxis	Contains Other Azoles	Fungal treatment prior to Escitalopram	Duration of fungal treatment before Escitalopram	Reason for switching to Escitalopram	Therapy	Combined antifungal therapy	Combined antifungal therapy	Dosage form	6th week death	12th week death	WBT	NEUT	PLT	HB	ALT	AST	TBIL	DBIL	IBIL	Scr	BUN	Thrombocytopenia related to isavuconazole treatment	Grade of thrombocytopenia	Elevated liver enzymes related to isavuconazole treatment	Grade of elevated liver enzymes
1	Salvage treatment	Female	57	AA	HSCT	CR/PR	Yes	Yeast	Lung	No	Yes	Yes	Yes	Probable	CR	Positive	Positive	No	Null	Yes	Yes	No	Yes	OtherAzoles	No	Polyenes	12	Intolerance	Empirical /Diagnosis-driven treatment	Yes	Polyenes	Oral+Intravenous administration	No	No	15.36	12.9	23	71	14	21	39.6	31	8.6	95	4.2	No	Null	No	Null
2	Salvage treatment	Male	63	MM	Chemotherapy	CR/PR	Yes	Aspergillus	Lung	No	Yes	Yes	Yes	Probable	UK	UK	UK	No	Null	No	No	Yes	No	Null	Yes	OtherAzoles	0	Ineffectiveness	Target treatment	No	Null	Oral+Intravenous administration	No	No	14.05	10.39	224	109	16	18	8.8	2.7	6.1	102	4	No	Null	Yes	2
3	Salvage treatment	Male	25	AL	Chemotherapy	NR	No	Null	Lung	No	No	Yes	Yes	Possible	PR	Positive	Positive	Yes	≤7d	No	No	Yes	No	Null	No	Polyenes	1	Ineffectiveness	Empirical /Diagnosis-driven treatment	No	Null	Intravenous administration	No	No	0.61	0.04	14	49	45	15	5.3	1.9	3.4	126	11.1	No	Null	No	Null
4	Salvage treatment	Female	14	AA	Untreated	Dignosis	Yes	Aspergillus	Lung	No	Yes	Yes	Yes	Probable	SD	Negative	Negative	Yes	≤7d	Yes	Yes	No	No	Null	Yes	Polyenes+OtherAzoles	20	Intolerance	Target treatment	No	Null	Intravenous administration	No	No	0.28	0.15	4	68	13	10	3.2	0.5	2.7	38	5.8	No	Null	No	Null
5	Salvage treatment	Male	23	AL	HSCT	CR/PR	Yes	Aspergillus	Lung	No	Yes	Yes	Yes	Probable	CR	Positive	Positive	No	Null	No	Yes	Yes	Yes	Echinocandins	Yes	Polyenes+OtherAzoles	12	Ineffectiveness	Target treatment	Yes	Polyenes	oral	No	No	2.55	2.04	7	59	24	15	5.4	1.6	3.8	84	8	No	Null	No	Null
6	Salvage treatment	Male	63	MDS	HSCT	CR/PR	No	Null	Lung	No	No	Yes	Yes	Possible	CR	Positive	Positive	No	Null	No	Yes	Yes	Yes	OtherAzoles	No	Polyenes+Echinocandins	7	Intolerance	Empirical /Diagnosis-driven treatment	No	Null	oral	No	No	5.47	4.38	131	102	16	13	8.8	2.2	6.6	109	11.5	No	Null	No	Null
7	Salvage treatment	Female	58	NHL	HSCT	CR/PR	No	Null	Lung	No	No	Yes	Yes	Possible	CR	Positive	Positive	No	Null	Yes	Yes	Yes	Yes	OtherAzoles	No	Polyenes	20	Intolerance	Empirical /Diagnosis-driven treatment	Yes	Echinocandins	oral	No	No	3.59	2.54	49	101	14	25	5.3	1.9	3.4	42	2.8	No	Null	No	Null
8	Salvage treatment	Female	33	AA	Untreated	Dignosis	No	Null	Lung	No	No	Yes	Yes	Possible	UK	UK	UK	Yes	> 14d	Yes	No	Yes	No	Null	Yes	Polyenes+OtherAzoles	7	Ineffectiveness	Empirical /Diagnosis-driven treatment	Yes	Polyenes	Intravenous administration	No	No	0.51	0.02	1	62	11	26.6	4.2	17.4	9.2	36	3.7	No	Null	No	Null
9	Salvage treatment	Female	40	AL	Chemotherapy	CR/PR	No	Null	Lung	No	No	Yes	Yes	Possible	CR	Positive	Positive	No	Null	No	No	No	No	Null	Yes	Polyenes+OtherAzoles	30	Ineffectiveness	Empirical /Diagnosis-driven treatment	No	Null	Intravenous administration	No	No	6.42	5.64	58	110	24	15	8.1	2.4	5.7	122	13.6	No	Null	No	Null
10	Salvage treatment	Female	66	AL	Chemotherapy	NR	Yes	Mucor	Lung	No	Yes	Yes	Yes	Probable	PD	Negative	Negative	Yes	> 14d	Yes	Yes	No	No	Null	No	Polyenes+Echinocandins	7	Ineffectiveness	Target treatment	No	Null	Intravenous administration	Yes	Yes	0.54	0.01	1	61	11	3	7.9	2.5	5.4	90	11.9	No	Null	No	Null
11	Salvage treatment	Male	30	MDS	HSCT	CR/PR	Yes	Mucor	Lung	No	No	Yes	Yes	Possible	CR	Positive	Positive	No	Null	No	Yes	No	Yes	Echinocandins	Yes	Polyenes+OtherAzoles	30	Intolerance	Target treatment	Yes	Polyenes	Intravenous administration	No	No	6.15	4.38	156	99	4	9	18.4	6.2	12.2	123	6	Yes	3	No	Null
12	Salvage treatment	Male	18	AL	HSCT	CR/PR	No	Null	Lung	No	No	Yes	Yes	Possible	CR	Positive	Positive	No	Null	No	No	UK	Yes	OtherAzoles	Yes	OtherAzoles	8	Intolerance	Empirical /Diagnosis-driven treatment	No	Null	oral	No	No	3.06	2.24	73	110	12	20	10.9	3.7	7.2	68	4.1	No	Null	No	Null
13	Salvage treatment	Male	33	AA	HSCT	CR/PR	Yes	Mucor	Lung	No	No	Yes	Yes	Possible	SD	Negative	Negative	No	Null	Yes	No	No	No	Null	Yes	OtherAzoles	21	Ineffectiveness	Empirical /Diagnosis-driven treatment	Yes	Polyenes	Oral+Intravenous administration	Yes	Yes	1.53	0.86	8	56	41	102	13.9	7.4	6.5	92	6.7	No	Null	Yes	1
14	Salvage treatment	Female	54	AL	HSCT	CR/PR	Yes	Aspergillus	Lung	No	Yes	Yes	Yes	Probable	PR	Positive	Positive	No	Null	No	Yes	Yes	Yes	OtherAzoles	Yes	Polyenes+OtherAzoles	7	Switch to an oral antifungal agent	Empirical /Diagnosis-driven treatment	No	Null	oral	Yes	Yes	2.65	2.04	14	90	57	47	13	6.5	6.5	142	12.1	No	Null	Yes	1
15	Salvage treatment	Male	50	Others	HSCT	CR/PR	No	Null	Lung	No	No	Yes	Yes	Possible	UK	UK	UK	No	Null	No	Yes	No	Yes	OtherAzoles	Yes	OtherAzoles	21	Ineffectiveness	Empirical /Diagnosis-driven treatment	Yes	Echinocandins	oral	Yes	Yes	1.76	1.71	10	94	44	36	4.7	4.3	0.4	204	17.9	No	Null	Yes	1
16	Salvage treatment	Male	78	NHL	Chemotherapy	NR	Yes	Pneumocystis	Lung	No	Yes	Yes	Yes	Probable	PR	Negative	Positive	No	Null	No	Yes	No	No	Null	Yes	OtherAzoles	3	Ineffectiveness	Target treatment	No	Null	Intravenous administration	Yes	Yes	5.38	4.81	5.38	73	10.6	34	10.6	4.6	6	119	13.4	No	Null	No	Null
17	Salvage treatment	Female	53	AL	HSCT	CR/PR	No	Null	Lung	No	No	Yes	Yes	Possible	PR	Negative	Positive	No	Null	Yes	Yes	No	Yes	Echinocandins	Yes	OtherAzoles	5	Intolerance	Empirical /Diagnosis-driven treatment	No	Null	oral	Yes	Yes	8.02	7.49	112	101	22	26	11.1	4.2	6.9	116	7.4	No	Null	No	Null
18	Salvage treatment	Female	17	AL	HSCT	CR/PR	No	Null	Lung	No	No	Yes	Yes	Possible	CR	Positive	Positive	No	Null	No	No	Yes	No	Null	No	Polyenes	5	Intolerance	Empirical /Diagnosis-driven treatment	Yes	Echinocandins	oral	No	No	5.88	5.27	37	67	16	15	12	3.4	8.6	64	2.8	No	Null	No	Null
19	Salvage treatment	Female	45	AL	Chemotherapy	NR	No	Null	Lung	No	No	Yes	Yes	Possible	CR	Positive	Positive	Yes	≤7d	Yes	No	No	No	Null	Yes	OtherAzoles	7	Ineffectiveness	Empirical /Diagnosis-driven treatment	No	Null	oral	Yes	Yes	0.13	0.01	23	99	12	8	17.4	6.9	10.5	41	6.8	No	Null	No	Null
20	Salvage treatment	Male	22	HL	Chemotherapy	NR	Yes	Aspergillus	Lung	Yes	Yes	Yes	Yes	Proven	SD	Negative	Negative	No	Null	No	No	No	No	Null	Yes	OtherAzoles	0	Intolerance	Target treatment	No	Null	Oral+Intravenous administration	No	No	5.89	4.25	378	99	83	218	366.8	275.3	91.5	42	4	No	Null	Yes	1
21	Salvage treatment	Male	64	NHL	Chemotherapy	NR	No	Mucor	Lung	No	No	Yes	Yes	Possible	UK	UK	UK	Yes	≤7d	No	Yes	Yes	Yes	OtherAzoles	Yes	OtherAzoles	8	Intolerance	Empirical /Diagnosis-driven treatment	No	Null	oral	Yes	Yes	0.07	0.03	17	61	6	19	1.2	0.4	0.8	119	10.6	No	Null	No	Null
22	Salvage treatment	Female	72	MM	Chemotherapy	NR	Yes	Candida	Lung	No	Yes	Yes	Yes	Probable	PR	Negative	Negative	No	Null	No	Yes	Yes	No	Null	No	Echinocandins	9	Ineffectiveness	Empirical /Diagnosis-driven treatment	No	Null	oral	Yes	Yes	14.97	13.8	204	109	9	19	3.8	0.7	3.1	100	7.5	No	Null	No	Null
23	Salvage treatment	Male	41	AL	Chemotherapy	CR/PR	Yes	Aspergillus	Lung	Yes	Yes	Yes	Yes	Proven	CR	Positive	Positive	No	Null	No	Yes	No	No	Null	No	Polyenes	3	Ineffectiveness	Target treatment	Yes	Polyenes	oral	No	No	6.98	5.58	22	69	78	32	8	2.3	5.7	65	9.3	No	Null	Yes	2
24	Salvage treatment	Male	48	NHL	Chemotherapy	NR	No	Null	Lung	No	No	Yes	Yes	Possible	SD	Negative	Negative	No	Null	No	No	UK	Yes	OtherAzoles	Yes	OtherAzoles	0	Ineffectiveness	Empirical /Diagnosis-driven treatment	No	Null	oral	Yes	Yes	4.86	3.65	16	74	14	50	18.6	7.4	11.2	57	5.3	No	Null	Yes	1
25	Salvage treatment	Female	48	AA	Chemotherapy	CR/PR	No	Null	Lung	No	Yes	Yes	Yes	Probable	CR	Positive	Positive	No	Null	No	No	No	No	Null	Yes	OtherAzoles	7	Intolerance	Target treatment	Yes	Echinocandins	Oral+Intravenous administration	No	No	1.67	0.57	11	48	18	16	8.5	2.6	5.9	61	5.1	No	Null	No	Null
26	Salvage treatment	Female	41	AL	HSCT	CR/PR	No	Null	Lung	No	No	Yes	Yes	Possible	SD	Negative	Negative	No	Null	Yes	Yes	Yes	Yes	OtherAzoles	Yes	OtherAzoles	14	Ineffectiveness	Empirical /Diagnosis-driven treatment	Yes	Polyenes	oral	No	No	3.35	3.28	26	47	121	141	28.6	19.2	9.4	105	7	No	Null	No	Null
27	Salvage treatment	Male	71	MDS	Chemotherapy	NR	Yes	Aspergillus	Lung	No	Yes	Yes	Yes	Probable	SD	Negative	Negative	Yes	≤7d	No	No	UK	Yes	Echinocandins＋Polyenes	No	Polyenes+Echinocandins	4	Intolerance	Target treatment	No	Null	oral	Yes	Yes	0.15	0.01	5	53	28	18	23.3	16.2	7.1	74	6	No	Null	No	Null
28	Salvage treatment	Male	51	AL	HSCT	CR/PR	Yes	Rhizopus	Lung	Yes	Yes	Yes	Yes	Proven	SD	Negative	Negative	No	Null	Yes	Yes	UK	Yes	OtherAzoles	Yes	OtherAzoles	30	Intolerance	Empirical /Diagnosis-driven treatment	Yes	Polyenes	oral	No	No	4.12	3.47	5	76	6	32	6.6	2.3	4.3	60	4.3	No	Null	No	Null
29	Salvage treatment	Female	56	AL	Chemotherapy	CR/PR	No	Null	Lung	No	No	Yes	Yes	Possible	CR	UK	Positive	No	Null	No	No	UK	Yes	OtherAzoles	No	Polyenes+Echinocandins	20	Switch to an oral antifungal agent	Empirical /Diagnosis-driven treatment	No	Null	oral	No	No	2.92	2.55	11	87	69	17	10.3	3.8	6.5	58	7.3	No	Null	Yes	1
30	Salvage treatment	Male	54	AL	HSCT	CR/PR	No	Null	Lung	No	No	Yes	Yes	Possible	CR	Positive	Positive	No	Null	No	No	No	No	Null	Yes	OtherAzoles	0	Poor compliance	Empirical /Diagnosis-driven treatment	Yes	Polyenes	oral	No	No	2.82	4.54	90	81	154	27	9.1	3.4	5.7	88	5.1	No	Null	No	Null
31	Salvage treatment	Male	54	AL	Chemotherapy	CR/PR	Yes	Aspergillus	CNS	Yes	Yes	Yes	Yes	Proven	CR	UK	Positive	No	Null	No	Yes	Yes	Yes	OtherAzoles	Yes	Polyenes+OtherAzoles	40	Ineffectiveness	Target treatment	No	Null	oral	No	No	10.98	7.8	200	92	71	38	8.3	4.6	3.7	101	7.1	No	Null	No	Null
32	Salvage treatment	Female	51	AL	Chemotherapy	UN	No	Null	Lung	No	No	Yes	Yes	Possible	UK	UK	UK	Yes	≤7d	No	No	Yes	No	Null	Yes	OtherAzoles	0	Ineffectiveness	Empirical /Diagnosis-driven treatment	No	Null	oral	No	No	1.21	0.42	13	88								No	Null	Yes	1
33	Salvage treatment	Female	45	AL	Chemotherapy	CR/PR	Yes	Aspergillus	Lung	Yes	Yes	Yes	Yes	Proven	CR	UK	Positive	Yes	> 14d	No	No	No	No	Null	No	Polyenes+Echinocandins	90	Ineffectiveness	Target treatment	No	Null	oral	No	No	0.88	0.11	147	84	24	18	7.6	2.5	5.1	44	4.7	No	Null	No	Null
34	Salvage treatment	Female	32	AL	Chemotherapy	NR	Yes	Fusarium	Lung	Yes	Yes	Yes	Yes	Proven	UK	UK	UK	Yes	> 14d	Yes	No	No	Yes	OtherAzoles	No	Polyenes	12	Ineffectiveness	Target treatment	No	Null	oral	Yes	Yes	0.07	0.03	4	79	39	28	11.4	5.6	5.8	43	26.2	No	Null	No	Null
35	Salvage treatment	Male	57	Others	Chemotherapy	NR	Yes	Rhizopus	Lung	Yes	Yes	Yes	Yes	Proven	UK	UK	UK	Yes	7-14d	Yes	No	No	Yes	Echinocandins＋OtherAzoles	Yes	OtherAzoles	28	Ineffectiveness	Target treatment	No	Null	oral	Yes	Yes	0.2	0.18	6	82	119	93	82.9	64.9	18	33	7.7	No	Null	Yes	1
36	Salvage treatment	Male	54	AL	HSCT	CR/PR	Yes	Mucor	Lung	Yes	Yes	Yes	Yes	Proven	PR	Positive	Positive	No	Null	Yes	No	No	Yes	Echinocandins	No	Polyenes	12	Intolerance	Target treatment	No	Null	oral	No	No	2.4	1.39	28	75	22	17	7.8	3.7	4.1	140	12.4	No	Null	No	Null
37	Salvage treatment	Male	54	AL	HSCT	CR/PR	Yes	Aspergillus	Lung	No	Yes	Yes	Yes	Probable	CR	Positive	Positive	No	Null	Yes	No	Yes	Yes	OtherAzoles	Yes	OtherAzoles	30	Ineffectiveness	Target treatment	Yes	Echinocandins	oral	No	Yes	7.36	4.41	138	118	72	77	8.5	4.8	3.7			No	Null	Yes	1
38	Salvage treatment	Male	49	AL	Chemotherapy	CR/PR	No	Null	Lung	No	No	Yes	Yes	Possible	CR	Negative	Positive	Yes	> 14d	Yes	No	No	Yes	Echinocandins＋OtherAzoles	No	Polyenes	7	Ineffectiveness	Empirical /Diagnosis-driven treatment	Yes	Echinocandins	oral	No	No	0.17	0.12	3	50	25	14	100.3	84.9	15.4	45	6.4	No	Null	No	Null
39	Salvage treatment	Male	47	AL	HSCT	CR/PR	No	Null	Lung	No	No	Yes	Yes	Possible	CR	Positive	Positive	No	Null	No	Yes	No	Yes	Echinocandins＋Polyenes	No	Polyenes+Echinocandins	12	Ineffectiveness	Empirical /Diagnosis-driven treatment	Yes	Polyenes	oral	No	No	2.83	2.28	7	71	8	20	13.5	6.5	7	91	6.4	No	Null	No	Null
40	Salvage treatment	Male	43	AL	HSCT	CR/PR	No	Null	Lung	No	No	Yes	Yes	Possible	PR	Positive	Positive	No	Null	No	No	UK	No	Null	No	Polyenes+Echinocandins	0	Intolerance	Empirical /Diagnosis-driven treatment	No	Null	oral	No	No												No	Null	Yes	1
41	Salvage treatment	Male	49	MDS	HSCT	UN	No	Null	Lung+CNS	No	No	Yes	Yes	Possible	SD	Negative	Negative	No	Null	No	No	No	Yes	OtherAzoles	Yes	Polyenes+OtherAzoles	7	Ineffectiveness	Empirical /Diagnosis-driven treatment	Yes	Polyenes	oral	Yes	Yes	16.16	15.03	70	71	8	8	12.8	8.4	4.4	72	8.6	No	Null	No	Null
42	Salvage treatment	Male	20	AL	HSCT	CR/PR	No	Null	Lung	No	Yes	Yes	Yes	Probable	CR	Positive	Positive	No	Null	No	No	No	No	Null	Yes	OtherAzoles+Echinocandins	26	Ineffectiveness	Empirical /Diagnosis-driven treatment	Yes	Polyenes	oral	No	No	2.34	1.33	16	64	40	36	14.1	5.6	8.5	49	3.4	No	Null	No	Null
43	Primary treatment	Female	61	NHL	Chemotherapy	CR/PR	No	Null	Lung	No	No	Yes	Yes	Possible	CR	Positive	Positive	No	Null	No	No	Yes	Yes	OtherAzoles	No	Null	0	Null	Empirical /Diagnosis-driven treatment	No	Null	oral	No	No	3.68	2.55	214	86	5	10	3.5	1.4	2.1	53	4.8	No	Null	No	Null
44	Primary treatment	Male	57	MM	HSCT	CR/PR	No	Null	Lung	No	No	Yes	Yes	Possible	CR	Positive	Positive	No	Null	Yes	No	No	No	Null	No	Null	0	Null	Empirical /Diagnosis-driven treatment	No	Null	oral	No	No	4.47	2.5	213	132	62	25	3.2	0.7	2.5	75	5.5	No	Null	Yes	1
45	Primary treatment	Female	63	Others	Chemotherapy	NR	No	Null	Lung	No	Yes	Yes	Yes	Probable	CR	Positive	Positive	No	Null	No	Yes	No	No	Null	No	Null	0	Null	Empirical /Diagnosis-driven treatment	Yes	Polyenes	oral	Yes	Yes	2.56	0.97	24	46	43	35	15.8	6.2	9.6	34	4.4	No	Null	No	Null
46	Primary treatment	Male	75	Others	Untreated	NR	No	Null	Lung	No	Yes	Yes	Yes	Probable	PR	Negative	Positive	No	Null	No	No	No	No	Null	No	Null	0	Null	Empirical /Diagnosis-driven treatment	Yes	Echinocandins	oral	No	No	3.71	3.06	12	71	25	26	7.7	4.4	3.3	134	17.2	No	Null	No	Null
47	Primary treatment	Male	48	AL	HSCT	NR	No	Null	Lung	No	No	Yes	Yes	Possible	CR	Positive	Positive	No	Null	No	No	No	No	Null	No	Null	0	Null	Empirical /Diagnosis-driven treatment	No	Null	oral	No	No	3.47	1.81	112	118	24	22	5.2	1.6	3.6	76	4.3	No	Null	No	Null
48	Primary treatment	Male	60	NHL	Chemotherapy	NR	No	Null	Lung	No	No	Yes	Yes	Possible	PR	Negative	Positive	No	Null	Yes	No	No	Yes	Echinocandins	No	Null	0	Null	Empirical /Diagnosis-driven treatment	No	Null	oral	No	No	2.84	1.48	65	86								No	Null	Yes	1
49	Primary treatment	Male	53	NHL	Chemotherapy	Dignosis	No	Null	Lung	No	No	Yes	Yes	Possible	PR	Negative	Positive	No	Null	No	No	Yes	No	Null	No	Null	0	Null	Empirical /Diagnosis-driven treatment	Yes	Polyenes	oral	No	No	16.93	14.8	347	135	26	30	9	3.3	5.7	113	9.8	No	Null	No	Null
50	Primary treatment	Male	78	MDS	Chemotherapy	NR	No	Null	Lung	No	No	Yes	Yes	Possible	CR	Positive	Positive	No	Null	No	No	No	No	Null	No	Null	0	Null	Empirical /Diagnosis-driven treatment	Yes	Echinocandins	oral	No	No	2.84	0.73	5	72	9	10	27.2	10.7	16.5	72	11.6	No	Null	No	Null
51	Primary treatment	Female	23	Others	Chemotherapy	NR	No	Null	Lung	No	No	Yes	Yes	Possible	CR	Positive	Positive	No	Null	Yes	No	No	No	Null	No	Null	0	Null	Empirical /Diagnosis-driven treatment	Yes	Echinocandins	oral	No	No	5.51	4.65	69	73	7	9	24.5	12.3	12.2	63	7.7	No	Null	No	Null
52	Primary treatment	Male	36	CL	HSCT	CR/PR	Yes	Aspergillus	Lung	No	Yes	Yes	Yes	Probable	PR	Positive	Positive	No	Null	Yes	No	No	Yes	OtherAzoles	No	Null	0	Null	Target treatment	No	Null	oral	No	No	2.49	16.58	108	87	67	37	6.5	2.7	3.8	78	5.3	No	Null	No	Null
53	Primary treatment	Female	54	CL	Chemotherapy	NR	No	Null	Lung	No	No	Yes	Yes	Possible	CR	Positive	Positive	No	Null	Yes	Yes	No	No	Null	No	Null	0	Null	Empirical /Diagnosis-driven treatment	No	Null	oral	No	No	75.72	0.76	37	71	6	12	11.9	2.5	9.4	59	3.7	No	Null	No	Null
54	Primary treatment	Female	49	MDS	HSCT	CR/PR	No	Null	Lung	No	No	Yes	Yes	Possible	CR	Positive	Positive	No	Null	No	No	Yes	Yes	OtherAzoles	No	Null	0	Null	Empirical /Diagnosis-driven treatment	No	Null	oral	No	No	0.85	0.83	21	55	111	52	7.9	2.3	5.6	40	8.5	No	Null	Yes	1
55	Primary treatment	Female	58	NHL	Chemotherapy	NR	No	Null	Lung	No	No	Yes	Yes	Possible	CR	Positive	Positive	No	Null	No	No	No	No	Null	No	Null	0	Null	Empirical /Diagnosis-driven treatment	No	Null	oral	No	No	3.89	5	399	116	24	40	6.4	2.3	4.1	59	6.2	No	Null	No	Null
56	Primary treatment	Male	73	Others	Chemotherapy	NR	No	Null	Lung	No	No	Yes	Yes	Possible	CR	Positive	Positive	Yes	> 14d	No	No	No	No	Null	No	Null	0	Null	Empirical /Diagnosis-driven treatment	No	Null	oral	No	No	1.55	0.19	48	78	28	20	5.9	1.6	4.3	50	2.1	No	Null	No	Null
57	Primary treatment	Male	60	NHL	Chemotherapy	NR	No	Null	Lung	No	No	Yes	Yes	Possible	CR	Positive	Positive	No	Null	No	No	Yes	No	Null	No	Null	0	Null	Empirical /Diagnosis-driven treatment	No	Null	oral	No	No	3.81	2.49	224	132	18	23	7.1	2.3	4.8	79	4	No	Null	No	Null
58	Primary treatment	Male	64	MM	Chemotherapy	NR	No	Null	Lung	No	No	Yes	Yes	Possible	UK	UK	UK	No	Null	No	Yes	No	No	Null	No	Null	0	Null	Empirical /Diagnosis-driven treatment	Yes	Echinocandins	oral	Yes	Yes	4.87	2.47	199	51	5	26	3.6	1.2	2.4	210	7.6	No	Null	No	Null
59	Primary treatment	Male	53	AL	Chemotherapy	NR	No	Null	Lung	No	No	Yes	Yes	Possible	SD	Negative	Negative	Yes	> 14d	Yes	No	No	No	Null	No	Null	0	Null	Empirical /Diagnosis-driven treatment	Yes	Polyenes	oral	Yes	Yes	0.19	0.03	6	68	11	14	12.9	6.9	6	43	6.2	No	Null	No	Null
60	Primary treatment	Male	52	MM	Chemotherapy	NR	No	Null	Lung	No	No	Yes	Yes	Possible	CR	Positive	Positive	No	Null	Yes	No	Yes	No	Null	No	Null	0	Null	Empirical /Diagnosis-driven treatment	Yes	Echinocandins	oral	No	No	3.18	2.07	116	65	15	24	9.4	2.9	6.5	140	5.8	No	Null	Yes	1
61	Primary treatment	Male	24	AL	HSCT	CR/PR	Yes	Candida	Lung	No	Yes	Yes	Yes	Probable	CR	Positive	Positive	No	Null	Yes	Yes	No	Yes	OtherAzoles	No	Null	0	Null	Target treatment	No	Null	oral	Yes	Yes	1.67	1.35	70	84	28.1	12	28.1	7.5	20.6	55	3.5	No	Null	No	Null
62	Primary treatment	Male	47	MDS	Chemotherapy	NR	Yes	Mucor	Lung	No	No	Yes	Yes	Possible	CR	Positive	Positive	No	Null	Yes	No	No	No	Null	No	Null	0	Null	Target treatment	Yes	Polyenes	oral	No	No	0.95	0.5	18	52	9	15	12	5.1	6.9	61	6.2	No	Null	No	Null
63	Primary treatment	Female	65	MDS	Chemotherapy	NR	No	Candida	Lung	No	No	Yes	Yes	Possible	CR	Positive	Positive	Yes	> 14d	Yes	Yes	No	No	Null	No	Null	0	Null	Empirical /Diagnosis-driven treatment	No	Null	oral	No	No	0.74	0.38	2	49	22	12	12.6	3.9	8.7	61	5.3	No	Null	No	Null
64	Primary treatment	Female	17	AA	Untreated	NR	Yes	Rhizopus	Maxillofacial	Yes	Yes	Yes	Yes	Proven	PR	Positive	Positive	Yes	> 14d	Yes	Yes	No	No	Null	No	Null	0	Null	Target treatment	Yes	Polyenes	Intravenous administration	No	No	1.26	0.03	93	55	71	24	6.8	3.1	3.7	45	4	No	Null	Yes	1
65	Primary treatment	Male	52	NHL	Chemotherapy	NR	No	Candida	Lung	No	Yes	Yes	Yes	Probable	CR	Positive	Positive	No	Null	No	No	No	No	Null	No	Null	0	Null	Empirical /Diagnosis-driven treatment	No	Null	oral	No	No	3.54	2.44	153	72	11	24	16.6	6.7	9.9	66	8.5	No	Null	No	Null
66	Primary treatment	Female	59	HL	Chemotherapy	NR	No	Null	Lung	No	No	Yes	Yes	Possible	CR	Positive	Positive	No	Null	No	No	No	No	Null	No	Null	0	Null	Empirical /Diagnosis-driven treatment	No	Null	oral	No	No	6.75	3.23	138	106	14	19	5.6	1.6	4	53	3.1	No	Null	No	Null
[truncated: 3 more columns]
